# Supplementary material for: Equatorial Pacific seawater pCO2 variability since the last glacial period
Source: Sci Rep. 2019 Sep 25;9:13814. doi: 10.1038/s41598-019-49739-0 (PMC6761199; doi:10.1038/s41598-019-49739-0)
Supplement: Supplementary file 2 — Dataset 1 [file 41598_2019_49739_MOESM2_ESM.xlsx]

## Sheet: Sheet1
Institute	Depth in core (cm)	Foraminifera species	14C age (yr)	Error (1σ)	Calendar year BP	Error (1σ)
WHOI	11	G. sacculifer	5060	50	5376	60
AORI	13	G. sacculifer	4735.97	28.0577	4917	50
AORI	17	G. sacculifer	5528.31	32.2386	5870	50
AORI	23	G. sacculifer	7598.04	57.9707	8019	70
AORI	29	Mixed Planktic	7849.3	41.3168	8276	60
WHOI	31	G. sacculifer	9810	50	10678	80
AORI	41	Mixed Planktic	12104.8	91.955	13519	110
AORI	47	Mixed Planktic	13551	50.1896	15730	110
AORI	52	Mixed Planktic	14761.8	54.2506	17447	100
AORI	58	Mixed Planktic	14895.8	53.0632	17614	100
AORI	64	Mixed Planktic	16286.5	59.5811	19096	100
AORI	70	Mixed Planktic	16255.5	59.5513	19060	90
WHOI	78	Mixed Planktic	17400	50	20452	100
AORI	84	Mixed Planktic	17106.5	62.5318	20103	110
AORI	92	Mixed Planktic	20652.4	79.3183	24276	120
AORI	104	Mixed Planktic	21707.7	80.5656	25615	110
WHOI	114	Mixed Planktic	24400	50	27963	100
