# Supplementary material for: Equatorial Pacific seawater pCO2 variability since the last glacial period
Source: Sci Rep. 2019 Sep 25;9:13814. doi: 10.1038/s41598-019-49739-0 (PMC6761199; doi:10.1038/s41598-019-49739-0)
Supplement: Supplementary file 3 — Dataset 2 [file 41598_2019_49739_MOESM3_ESM.xlsx]

## Sheet: Sheet1
Depth in core (cm)	Age (ka BP)	Benthic δ18O (‰)
11	5013	4.244
17	6148	3.52331
19	6683	4.232
21	7240	4.4936
25	8251	4.34756
27	8714	4.30419
29	9235	4.22079
31	10172	4.37086
33	10862	4.23714
35	11517	4.443
39	12821	4.494
43	14114	4.748
47	15388	4.622
50	16203	4.979
58	17635	4.937
60	17948	5.04164
62	18262	5.07422
64	18564	5.01124
66	18796	5.11594
68	19018	5.00137
70	19242	5.02756
72	19490	4.95985
74	19743	4.81283
78	20254	5.034
82	20854	5.052
86	21745	5.077
90	22924	4.907
94	23887	4.832
98	24644	4.799
100	25022	4.869
102	25403	4.746
104	25786	4.936
106	26216	4.79
108	26657	4.893
110	27087	4.865
112	27527	4.853
114	27951	4.801
