# Supplementary material for: Equatorial Pacific seawater pCO2 variability since the last glacial period
Source: Sci Rep. 2019 Sep 25;9:13814. doi: 10.1038/s41598-019-49739-0 (PMC6761199; doi:10.1038/s41598-019-49739-0)
Supplement: Supplementary file 4 — Dataset 3 [file 41598_2019_49739_MOESM4_ESM.xlsx]

## Sheet: average
Sample name	No.	Depth (cm)	Age (ka BP)	Mg/Ca (mmol/mol)	1σ	N	δ18O (‰)	1σ	N	δ11B (‰)	1σ	N	error		SST	SSS	δ18OSW (‰)	δ18OSW (‰)_ice volume corrected	pKB	pHtotal	error (1σ)	seawater pCO2 (μatm)	error (1σ)	ΔpCO2 (μatm)	error (1σ)
KR05-15_No.1-2_G.sacculifer_500-850	1	10.3	4.901	4.14895		1	-2.10251		1	19.7		1	0.25		28.7054	35.2213	0.48437	0.48437	8.55525	8.10068	0.027	334.494	27
KR05-15_No.3_G.sacculifer_500-850	2	13	5.333	4.28578		1	-2.00828		1	19.35		1	0.25		29.1267	35.6398	0.661004	0.661004	8.54804	8.05778	0.026	381.414	31
KR05-15_No.4_G.sacculifer_500-850	3	15	5.725	4.2897	0.034624	2	-1.85874	0.0646928	2	19.6	0.282843	2	0.14		29.1386	35.9997	0.81286	0.81286	8.54588	8.08126	0.015	358.38	18
KR05-15_No.5_G.sacculifer_500-850	4	17	6.148	4.32344		1	-1.8578	0.00226385	2	20.185	0.190919	2	0.14		29.2404	35.9623	0.833666	0.797094	8.54492	8.13761	0.015	302.785	15
KR05-15_No.6_G.sacculifer_500-850	5	19	6.683	4.34457	0.05823	3	-1.96358	0.23517	2	20.26	0.315119	3	0.14		29.3037	35.6422	0.740244	0.662019	8.546	8.1458	0.015	310.377	14
KR05-15_No.7_G.sacculifer_500-850	6	21	7.24	4.23792	0.146162	4	-1.81998	0.0484615	4	20.0733	0.232451	3	0.14		28.9809	35.7368	0.820809	0.701919	8.54916	8.13118	0.014	307.772	14
KR05-15_No.8_G.sacculifer_500-850	7	23	7.782	4.31322	0.0853721	3	-1.7176	0.014704	2	19.515	0.318198	2	0.14		29.2096	35.991	0.967866	0.809188	8.54511	8.07186	0.016	368.242	19
KR05-15_No.9_G.sacculifer_500-850	8	25	8.251	4.26854	0.0876269	3	-1.65935	0.0437511	3	19.2	0.367696	2	0.14		29.0744	35.974	0.999717	0.802032	8.54676	8.04074	0.016	403.382	20
KR05-15_No.10_G.sacculifer_500-850	9	27	8.714			0	-1.84201		1			0			29.0357	35.4325	0.809485	0.5735	8.55026
KR05-15_No.11_G.sacculifer_500-850	10	29	9.235	4.24317		1	-1.80655	0.109666	2	19.08		1	0.14		28.997	35.4093	0.837388	0.563744	8.55083	8.03198	0.017	407.591	20
KR05-15_No.12_G.sacculifer_500-850	11	31	10.172	4.25673	0.129598	2	-1.79557	0.139399	2	19.44		1	0.14		29.0384	35.3667	0.856464	0.545748	8.5506	8.06966	0.016	366.76	18
KR05-15_No.13_G.sacculifer_500-850	12	33	10.862	4.11098	0.0544341	2	-1.579	0.089099	2			0	0.25		28.586	35.5835	0.984472	0.637228	8.55456
KR05-15_No.14_G.sacculifer_500-850	13	35	11.517	4.12399		1	-1.663		1	19.3		1	0.14		28.627	35.3181	0.90852	0.525248	8.55559	8.06011	0.016	379.952	19
KR05-15_No.15-17_G.sacculifer_500-850	14	39.1	12.8537	3.98478		1	-1.29195		1	19.28		1	0.25		28.181	35.8183	1.19204	0.736337	8.55789	8.06031	0.028	381.404	32
KR05-15_No.18-22_G.sacculifer_500-850	15	46.9	15.3576	3.98545		1	-1.09886		1	20.42		1	0.14		28.1832	35.9612	1.38556	0.796629	8.55706	8.17186	0.014	274.636	13
KR05-15_No.23-24_G.sacculifer_500-850	16	54.0026	17.034	3.65149		1	-1.33222		1	20.08		1	0.25		27.0467	34.5995	0.92789	0.222002	8.57785	8.16051	0.015	279.656	13
KR05-15_No.25-28_G.sacculifer_500-850	17	59.4926	17.8685	3.57458		1	-0.923843		1	20.08		1	0.14		26.7702	35.2288	1.28144	0.487548	8.57744	8.1601	0.015	283.255	13
KR05-15_No.29-31_G.sacculifer_500-850	18	67.3532	18.9514	3.39572		1	-1.01877		1	20.04		1	0.14		26.1036	34.3983	1.05384	0.137103	8.58988	8.16868	0.015	273.452	12
KR05-15_No.32-36_G.sacculifer_500-850	19	73.3288	19.6548	3.35652		1	-1.08137		1	20.94		1	0.14		25.9528	33.9814	0.961152	-0.0388485	8.59404	8.25616	0.014	208.939	9
KR05-15_No.37-42_G.sacculifer_500-850	20	84.8226	21.3978	3.33953		1	-1.27406		1	20.62		1	0.14		25.8869	33.4936	0.755302	-0.244698	8.59768	8.23092	0.014	224.348	10
KR05-15_No.43-49_G.sacculifer_500-850	21	99.791	24.984	3.23061		1	-1.11409		1	20.52		1	0.14		25.4562	33.6685	0.829095	-0.170905	8.6016	8.22566	0.015	229.03	10
KR05-15_No.50-54_G.sacculifer_500-850	22	110.6	27.219	3.40634		1	-0.998		1	20.54		1	0.14		26.1441	34.2694	1.0827	0.0827046	8.59015	8.21606	0.015	236.736	11
KR05-15_No.55-60_G.sacculifer_500-850	23	122.9	29.8843	3.34843		1	-0.767		1	19.96		1	0.14		25.9214	34.7115	1.26926	0.269258	8.59018	8.16124	0.015	281.174	13
KR05-15_No.3-4_G.ruber_300-355	1	14.4	5.602	4.11754		1	-2.343		1			0			28.6067	34.6055	0.224535	0.224535	8.55994
KR05-15_No.5-6_G.ruber_300-355	2	17.8	6.3512			0	-2.29687		1	20.68		1	0.14		28.6913	34.6277	0.287244	0.233884	8.55884	8.14153	0.019	293.468	17.4	34.0683	18
KR05-15_No.6_G.ruber_300-355	3	19	6.683	4.17156		1	-2.217		1	20.51		1	0.25		28.7759	34.7973	0.383691	0.305466	8.55688	8.11699	0.03	316.413	32	58.8128	32
KR05-15_No.7_G.ruber_300-355	4	21	7.24	4.371		1	-2.2825		1	20.86		1	0.14		29.3825	34.8265	0.436681	0.317792	8.54979	8.15583	0.019	280.855	16	20.7546	16
KR05-15_No.8_G.ruber_300-355	5	23	7.782	4.26568		1	-1.991		1			0			29.0657	35.2765	0.666365	0.507687	8.55081
KR05-15_No.8-11_G.ruber_300-355	6	26.3	8.5523	4.45359		1	-1.99412		1	20.86		1	0.14		29.6256	35.3762	0.772413	0.549757	8.54383	8.14988	0.018	288.048	17	28.7475	17
KR05-15_No.10_G.ruber_300-355	7	27	8.714	4.25416		1	-2.121		1	21.15		1	0.14		29.0306	34.769	0.5295	0.293514	8.55414	8.19673	0.018	248.328	15	-15.3721	15
KR05-15_No.12_G.ruber_300-355	8	31	10.172	4.47275		1	-2.24211		1	21.29		1	0.14		29.6813	34.6056	0.535272	0.224557	8.54767	8.20748	0.018	238.614	14	-28.2865	14
KR05-15_No.13-14_G.ruber_300-355	9	34	11.191	4.40111		1	-1.96737		1	21.43		1	0.14		29.4716	35.0305	0.769192	0.403874	8.54758	8.22435	0.017	228.213	12	-36.2874	13
KR05-15_No.15-22_G.ruber_300-355	10	44.4	14.5658	4.15903		1	-1.3624		1	21.62		1	0.14		28.7369	35.6939	1.23064	0.683818	8.5522	8.25163	0.017	212.953	12	-15.4475	13
KR05-15_No.23-27_G.ruber_300-355	11	57.2667	17.53	3.63607		1	-0.936238		1	21.68		1	0.14		26.9917	35.3875	1.31298	0.554543	8.57399	8.28049	0.017	196.246	11	7.74602	11
KR05-15_No.28-30_G.ruber_300-355	12	65.3458	18.7183	3.59792		1	-1.12739		1	22.05		1	0.14		26.8547	34.5687	1.09467	0.208975	8.58024	8.32957	0.017	166.269	9	-23.1308	9
KR05-15_No.31-34_G.ruber_300-355	13	71.9742	19.49	3.51848		1	-1.11994		1	21.95		1	0.14		26.5648	34.2088	1.04453	0.0571065	8.58566	8.32354	0.017	169.103	9	-19.6968	9
KR05-15_No.35-39_G.ruber_300-355	14	80.625	20.6422	3.6764		1	-1.06616		1	21.89		1	0.14		27.135	34.5745	1.21145	0.211448	8.57698	8.30795	0.017	177.671	10	-10.1292	10
KR05-15_No.40-44_G.ruber_300-355	15	91.312	23.2998	3.6771		1	-1.27641		1	21.78		1	0.14		27.1374	34.0774	1.00168	0.0016836	8.57986	8.29806	0.017	182.11	10	-11.4231	10
KR05-15_No.45-50_G.ruber_300-355	16	103.341	25.6502	3.45211		1	-1.12098		1	21.9		1	0.14		26.3175	34.0599	0.994272	-0.00572796	8.58938	8.3215	0.018	170.225	9	-13.1536	10
KR05-15_No.51-54_G.ruber_300-355	17	112.022	27.527	3.59862		1	-1.3149		1	21.9		1	0.14		26.8573	33.8547	0.907663	-0.0923371	8.58438	8.3165	0.019	171.747	10	-19.7866	10
KR05-15_No.55-58_G.ruber_300-355	18	119.644	29.1674	3.49185		1	-1.24099		1	21.76		1	0.14		26.4661	33.8456	0.903849	-0.0961513	8.58893	8.3048	0.018	178.724	10	-9.37238	10
KR05-15_No.59-60_G.ruber_300-355	19	126.3	30.6228	3.48269		1	-1.236		1			0			26.432	33.8414	0.902051	-0.0979495	8.58935
KR05-15_No.61-62_G.ruber_300-355	20	130.2	31.47	3.54405		1	-1.20371		1	21.65		1	0.14		26.6588	34.0247	0.979443	-0.0205573	8.58566	8.28863	0.018	188.138	11	-1.80913	11
